# Supplementary material for: Deep learning-based classification of colorectal cancer in histopathology images for category detection
Source: Biol Methods Protoc. 2025 Oct 22;10(1):bpaf077. doi: 10.1093/biomethods/bpaf077 (PMC12622963; doi:10.1093/biomethods/bpaf077)
Supplement: bpaf077_Supplementary_Data [file bpaf077_supplementary_data.zip]

Archive with 9 entries (9 files):
- SUPPLEMENTARY.docx
- SFig1.jpg
- SFig2.jpg
- SFig3.jpg
- SFig4.jpg
- SFig5.jpg
- SFig6.jpg
- SFig7.jpg
- SFig8.jpg
